# Supplementary material for: Effects of transcranial direct current stimulation (tDCS) associated with balance training in individuals with Parkinson's: Study protocol for a randomized clinical trial
Source: MethodsX. 2024 Nov 10;13:103014. doi: 10.1016/j.mex.2024.103014 (PMC11638652; doi:10.1016/j.mex.2024.103014)
Supplement: Supplementary file 1 [file mmc1.xlsx]

## Sheet: Planilha1
miniBESTest data	Group A	Before	Post intervention	Follow-up		Group B	Before	Post intervention	Follow-up
	1	24	28	27		1	10	13	22
	2	19	21	23		2	20	18	19
	3	16	19	19		3	13	15	15
	4	13	19	22		4	23	26	28
	5	21	26	24		5	14	17	21
	6	23	24	24		6	22	22	23
	7	22	24	24		7	19	19	24
	8	26	19	26		8	16	16	19
Anticipatory adjustment data	Group A	Before	Post intervention	Follow-up		Group B	Before	Post intervention	Follow-up
	1	4	6	6		1	0	3	1
	2	4	4	5		2	4	3	5
	3	4	4	4		3	1	2	2
	4	2	3	3		4	5	6	6
	5	6	5	6		5	4	3	5
	6	6	6	6		6	4	3	5
	7	5	6	6		7	4	3	6
	8	5	5	6		8	4	3	6
Reactive postural control data	Group A	Before	Post intervention	Follow-up		Group B	Before	Post intervention	Follow-up
	1	6	6	6		1	5	2	1.8
	2	3	3	4		2	3	2	2
	3	3	2	3		3	2	3	2
	4	2	4	6		4	4	6	6
	5	3	5	4		5	0	1	3
	6	3	3	3		6	5	4	4
	7	3	3	3		7	3	3	3
	8	5	1	5		8	1	3	3
Sensory orientation Data	Group A	Before	Post intervention	Follow-up		Group B	Before	Post intervention	Follow-up
	1	6	6	6		1	5	5	1
	2	6	6	6		2	6	6	5
	3	4	6	5		3	4	5	5
	4	4	5	5		4	6	6	6
	5	6	6	6		5	3	5	6
	6	6	6	6		6	5	6	6
	7	6	6	6		7	6	6	6
	8	6	3	6		8	5	3	5
Dynamic gait data	Group A	Before	Post intervention	Follow-up		Group B	Before	Post intervention	Follow-up
	1	8	10	9		1	0	3	1
	2	6	8	8		2	7	7	7
	3	5	7	7		3	6	5	6
	4	5	7	8		4	8	8	10
	5	6	10	8		5	7	8	7
	6	8	9	9		6	8	9	8
	7	8	9	9		7	6	7	9
	8	10	10	9		8	6	7	7
